# Supplementary material for: Development and evaluation of a diagnostic cytokine-release assay for Mycobacterium suricattae infection in meerkats (Suricata suricatta)
Source: BMC Vet Res. 2017 Jan 4;13:2. doi: 10.1186/s12917-016-0927-x (PMC5209895; doi:10.1186/s12917-016-0927-x)
Supplement: Additional file 1: — IP-10 release in whole blood from Mycobacterium suricattae-unexposed meerkats (Control Group) and meerkats with a low risk (Category 1), moderate risk (Category 2) and high risk (Category 3) of infection with this pathogen. Blood was incubated at 37 °C for 24 h with phosphate buffered saline (Nil), Bovigam PC-HP peptides (HP) and pokeweed mitogen (PWM). The HP-specific (HP-Nil) and PWM-specific (PWM-Nil) IP-10 release was calculated by subtracting the Nil value from the HP and PWM values, respectively. (XLSX 21 kb) [file 12917_2016_927_MOESM1_ESM.xlsx]

## Sheet: Control Group
	Optical Density
Animal ID	Nil	HP	PWM	HP-Nil	PWM-Nil
GH1	0.183	0.1315	0.566	-0.0515	0.383
GH2	0.173	0.1785	0.5495	0.0055	0.3765
GH3	0.1495	0.1875	0.3075	0.038	0.158
GH4	0.1125	0.1035	0.368	-0.009	0.2555
GH5	0.1665	0.15	0.1945	-0.0165	0.028
GH6	0.1005	0.096	0.203	-0.0045	0.1025
GH7	0.1445	0.134	0.296	-0.0105	0.1515
GH8	0.113	0.1075	0.3225	-0.0055	0.2095
GH9	0.105	0.1025	0.422	-0.0025	0.317
GH10	0.1395	0.135	0.619	-0.0045	0.4795

## Sheet: Category 1
	Optical Density
Animal ID	Nil	HP	PWM	HP-Nil	PWM-Nil
1-1	0.347746	0.154778	0.147763	-0.192968	-0.199983
1-2	0.2862	0.257042	0.162154	-0.029158	-0.124046
1-3	0.553102	0.367958	0.405854	-0.185144	-0.147248
1-4	0.124436	0.136862	0.0379131	0.0124265	-0.0865225
1-5	0.145179	0.165469	0.0390492	0.0202905	-0.10613
1-6	0.267118	0.279517	0.0390821	0.0123995	-0.228035
1-7	0.128127	0.147464	0.365086	0.019338	0.23696
1-8	0.114324	0.109066	0.147926	-0.00525895	0.0336015
1-9	0.135312	0.145028	0.372657	0.009716	0.237345
1-10	0.174314	0.137168	0.375059	-0.037146	0.200745
1-11	0.187439	0.186183	0.943681	-0.0012565	0.756242
1-12	0.131337	0.137018	0.270905	0.00568	0.139568
1-13	0.161772	0.180976	0.70331	0.0192035	0.541538
1-14	0.132614	0.125342	0.466288	-0.007272	0.333674
1-15	0.176968	0.170002	0.585874	-0.006966	0.408906
1-16	0.316905	0.327333	0.862335	0.0104285	0.54543
1-17	0.197879	0.235297	0.298497	0.0374175	0.100618
1-18	0.23999	0.253438	0.46728	0.0134485	0.227291
1-19	0.263277	0.278515	0.627807	0.0152375	0.36453
1-20	0.295781	0.374143	0.918962	0.0783625	0.623181
1-21	0.466769	0.318854	0.917658	-0.147915	0.45089
1-22	0.206464	0.220244	0.569079	0.0137805	0.362615
1-23	0.164845	0.324114	0.464044	0.159269	0.299199
1-24	0.125123	0.151428	0.233838	0.026305	0.108715
1-25	0.166633	0.155597	0.287933	-0.0110355	0.1213
1-26	0.130531	0.152392	0.588562	0.0218615	0.458031
1-27	0.186996	0.183968	0.44707	-0.003028	0.260074
1-28	0.278913	0.215139	0.451329	-0.063774	0.172416
1-29	0.139197	0.1902	0.395176	0.0510025	0.255979
1-30	0.171063	0.169123	0.862061	-0.0019395	0.690998
1-31	0.172292	0.195889	0.741257	0.023597	0.568965
1-32	0.216504	0.307405	0.606451	0.0909	0.389946
1-33	0.192494	0.196439	1.03269	0.0039455	0.840194
1-34	0.170756	0.199194	0.635633	0.028439	0.464877
1-35	0.166318	0.174344	0.461133	0.008026	0.294814
1-36	0.231421	0.247535	0.729969	0.016114	0.498548
1-37	0.159287	0.163471	0.396391	0.0041845	0.237104
1-38	0.229498	0.270293	0.43843	0.040796	0.208932
1-39	0.198147	0.200277	0.283784	0.00213	0.085637
1-40	0.498314	0.592923	0.773648	0.094609	0.275335
1-41	0.265269	0.223189	0.751997	-0.0420805	0.486728
1-42	0.172098	0.174548	0.3458	0.00245	0.173702
1-43	0.331298	1.02314	1.09752	0.691841	0.766217
1-44	0.168278	0.192463	0.253919	0.024185	0.085641
1-45	0.163922	0.306125	0.592322	0.142203	0.4284
1-46	0.203403	0.216392	0.427484	0.0129895	0.224081
1-47	0.142817	0.154975	0.315237	0.012159	0.17242
1-48	0.125379	0.158977	0.142508	0.0335975	0.0171285
1-49	0.170618	0.17293	0.559537	0.002312	0.388919
1-50	0.137118	0.149233	0.155193	0.012115	0.0180745
1-51	0.470206	0.472453	0.684559	0.0022465	0.214353
1-52	0.129159	0.146336	0.205906	0.0171765	0.0767465
1-53	0.135846	0.120902	0.586082	-0.014943	0.450236
1-54	0.18662	0.225921	0.422556	0.039301	0.235936
1-55	0.189863	0.19514	0.638468	0.005277	0.448605
1-56	0.131121	0.220066	0.726506	0.088946	0.595386
1-57	0.212336	0.179889	0.476141	-0.0324465	0.263805
1-58	0.146248	0.181725	0.655134	0.035477	0.508887
1-59	0.190226	0.171996	0.50453	-0.0182305	0.314304
1-60	0.226623	0.381737	0.754543	0.155114	0.52792
1-61	0.279647	0.282736	0.900506	0.0030895	0.62086
1-62	0.311557	1.09773	0.623954	0.786173	0.312397
1-63	0.175962	0.301964	0.368474	0.126002	0.192511
1-64	0.13636	0.138997	0.186039	0.002637	0.0496785
1-65	0.473623	0.433613	0.825275	-0.0400095	0.351652
1-66	0.394034	0.641128	0.733315	0.247094	0.33928
1-67	0.220345	0.34698	0.609923	0.126635	0.389577
1-68	0.280373	0.637725	0.71932	0.357352	0.438947
1-69	0.317252	0.344508	0.598048	0.027257	0.280797
1-70	0.204454	0.19007	0.693301	-0.014383	0.488847
1-71	0.206168	0.219352	0.885696	0.013184	0.679528
1-72	0.134997	0.127963	0.297187	-0.0070345	0.162191
1-73	0.147747	0.192383	0.748425	0.0446355	0.600679
1-74	0.181506	0.163088	0.279269	-0.018418	0.097763
1-75	0.179413	0.249955	0.693509	0.0705425	0.514097
1-76	0.13736	0.146	0.307219	0.0086395	0.169859
1-77	0.142458	0.165785	0.333288	0.0233275	0.190831
1-78	0.149928	0.133468	0.288449	-0.0164605	0.138521
1-79	0.152909	0.186019	0.362695	0.0331095	0.209786

## Sheet: Category 2
	Optical Density
Animal ID	Nil	HP	PWM	HP-Nil	PWM-Nil
2-1	0.156465	0.401735	0.325532	0.245271	0.169067
2-2	0.18834	0.275978	0.565887	0.087638	0.377547
2-3	1.08262	1.1419	1.16019	0.059285	0.07757
2-4	0.245338	0.131354	0.245392	-0.113984	5.3e-05
2-5	0.17884	0.206565	0.525803	0.0277253	0.346963
2-6	0.218809	0.224869	0.619796	0.00606	0.400987
2-7	0.128148	0.122666	0.406672	-0.0054815	0.278525
2-8	0.123884	0.115201	0.256536	-0.008682	0.132652
2-9	0.230689	0.180071	0.542825	-0.050617	0.312136
2-10	0.155502	0.165455	0.270896	0.0099525	0.115394
2-11	0.145494	0.136	0.38834	-0.009494	0.242846

## Sheet: Category 3
	Optical Density
Animal ID	Nil	HP	PWM	HP-Nil	PWM-Nil
3-1	0.633134	1.24764	0.277027	0.614506	-0.356107
3-2	0.235897	0.516273	0.639333	0.280376	0.403437
3-3	0.160778	0.468056	0.485854	0.307278	0.325076
3-4	0.202738	0.406139	0.690108	0.203401	0.487369
3-5	0.30453	0.836081	0.622446	0.531551	0.317917
3-6	0.31443	0.619795	0.743035	0.305365	0.428605
3-7	0.36338	0.690203	0.819904	0.326823	0.456524
3-8	0.443704	1.06498	0.951246	0.621271	0.507543
3-9	0.285316	0.376561	0.608519	0.091245	0.323203
3-10	0.317175	0.393385	0.477357	0.07621	0.160182
3-11	0.519931	0.63932	0.879473	0.119389	0.359542
3-12	0.141609	0.24105	0.399891	0.099441	0.258282
3-13	0.298989	0.557273	0.656671	0.258284	0.357682
3-14	0.211496	0.260047	0.268352	0.0485515	0.0568565
3-15	0.121233	0.187138	0.2932	0.065905	0.171967
3-16	0.173722	0.165177	0.613233	-0.0085455	0.439511
3-17	0.15266	0.140059	0.640136	-0.012601	0.487477
3-18	0.146357	0.166378	0.414448	0.0200215	0.268091
